# Supplementary material for: Production pathways for CH4 and CO2 in sediments of two freshwater ecosystems in south-eastern Poland
Source: PLoS One. 2018 Jun 27;13(6):e0199755. doi: 10.1371/journal.pone.0199755 (PMC6021051; doi:10.1371/journal.pone.0199755)
Supplement: S1 Dataset — (XLSX) [file pone.0199755.s001.xlsx]

## Sheet: Nielisz-top layer
		pore water	pore water	pore water	pore water	sediment	sediment	sediment
		CH4	CO2	delta C-CH4	delta C-CO2	reaction	TOC	delta C-TOC
Station	Date	(µmol/dm3)	(µmol/dm3)	(‰)	(‰)	pH	(%)	(‰)
N1	17.06.2010	333.333	3066.67	-56.62	-9.9	7.4	2.536	-18.6
N1	13.07.2010	10	1233.33	-57.35	-10.29	7.99	0.8009	-23.54
N1	21.09.2010	360	1973.33	-56.22	-9.41	7.46	1.356	-19.98
N1	26.05.2011	n.d	2240	n.d	-11.61	7.96	0.223	-22.37
N1	13.06.2011	n.d	1640	n.d	-9.18	7.95	0.328	-24.84
N1	13.07.2011	n.d	1640	n.d	-11.02	7.89	0.8	-15.77
N1	08.08.2011	n.d	11480	n.d	-16.97	7.85	0.28	-23.28
N1	12.09.2011	n.d	1440	n.d	-14.78	7.86	0.206	-22.73
N2	17.06.2010	133.333	2133.33	-58.05	-12.27	7.2	4.773	-26.53
N2	13.07.2010	300	2822.33	-57.03	-11.11	7.44	1.724	-25.94
N2	21.09.2010	273.333	2493.33	-56.95	-9.9	7.48	1.0345	-26.12
N2	26.05.2011	30.66	2386.66	-54.77	-12.72	7.51	2.102	-23.96
N2	13.06.2011	286.66	3333.34	-56.91	-9.93	7.48	3.165	-23.59
N2	13.07.2011	136	3240	-55.32	-15.03	7.42	2.719	-22.67
N2	08.08.2011	200	2760	-57.7	-13.23	7.43	1.936	-25.31
N2	12.09.2011	346.66	3453.34	-53.41	-15.89	7.29	3.036	-25.46
n.m - not measured
n.d - not detected

## Sheet: Nielisz-profiles
			pore water	pore water	pore water	pore water	sediment	sediment	sediment					pore water	pore water	pore water	pore water	sediment	sediment	sediment
			CH4	CO2	delta C-CH4	delta C-CO2	reaction	TOC	delta C-TOC					CH4	CO2	delta C-CH4	delta C-CO2	reaction	TOC	delta C-TOC
Station	Date	Layer	(µmol/dm3)	(µmol/dm3)	(‰)	(‰)	pH	(%)	(‰)		Station	Date	Layer	(µmol/dm3)	(µmol/dm3)	(‰)	(‰)	pH	(%)	(‰)
N1	13.07.2011	0-1cm	n.d	1640	n.d	-11.02	7.89	0.8	-15.77		N2	13.07.2011	0-1cm	136	3240	-55.32	-15.03	7.42	2.719	-22.67
N1		1-3cm	n.d	2080	n.d	-12.88	7.66	0.794	-13.2		N2		1-3cm	284	4600	-55.33	-12.6	7.5	2.024	-22.57
N1		3-5cm	n.d	5200	n.d	-17.4	7.68	0.292	-18.18		N2		3-5cm	472	5160	-56.86	-14.75	7.52	1.731	-22.15
N1		5-10cm	n.m	n.m	n.m	n.m	7.7	0.17	n.m		N2		5-10cm	280	7160	-57.82	-16.42	7.62	1.731	-22.35
	12.09.2011	0-1cm	n.m	n.m	n.m	n.m	7.86	0.206	-22.73		N2		10-15cm	352	7040	-57.35	-14.85	7.57	1.806	-21.9
		1-3cm	n.m	n.m	n.m	n.m	n.m	n.m	n.m		N2	12.09.2011	0-1cm	346.66	3453.34	-53.41	-15.89	7.29	3.036	-25.46
		3-5cm	n.m	n.m	n.m	n.m	n.m	n.m	n.m		N2		1-3cm	466.66	4866.66	-54.32	-16.96	7.3	3.34	-25.92
											N2		3-5cm	333.34	5933.34	-55.82	-15.92	7.35	2.158	-24.92
											N2		5-10cm	226.66	13066.7	-53.11	-18.32	7.41	1.795	-24.73
	n.m - not measured
	n.d - not detected

## Sheet: Maziarnia-top layer
		pore water	pore water	pore water	pore water	sediment	sediment	sediment
		CH4	CO2	delta C-CH4	delta C-CO2	reaction	TOC	delta C-TOC
Station	Date	(µmol/dm3)	(µmol/dm3)	(‰)	(‰)	pH	(%)	(‰)
M1	26.10.2009	n.d	581.733	n.d	-15.19	7.65	0.87	-28.33
M1	15.06.2010	n.d	390	n.d	-10.93	7.53	0.15	-28.5
M1	15.09.2010	205.33	466.67	n.d	-10.05	7.36	0.08	-26.99
M1	27.05.2011	2	444	n.d	-8.66	7.61	0.192	-28.03
M1	14.06.2011	n.d	960	n.d	-9.83	7.51	0.101	-28.34
M1	11.07.2011	n.d	122	n.d	-14.33	7.8	0.162	-27.56
M1	10.08.2011	n.d	120	n.d	-10.93	7.6	0.083	n.d.
M1	21.09.2011	4	382	n.m	n.m	7.36	0.111	n.d.
M2	26.10.2009	37.333	703.2	-54.36	-11.64	6.8	0.98	-28.54
M2	15.06.2010	53.33	493.33		-15.3	6.09	1.19	-29.31
M2	15.09.2010	226.67	1586.67	-60.19	-7.23	5.08	5.88	-29.57
M2	27.05.2011	72.67	686.67	-60.67	-7.32	5.6	4.167	-29.76
M2	14.06.2011	320	1906.66	-56.65	-8.38	5.36	5.895	-29.14
M2	11.07.2011	136	813.33	-57.44	-9.87	5.43	4.585	-28.49
M2	10.08.2011	146.66	1493.34	-56.48	-11.37	5.35	4.864	-28.13
M2	21.09.2011	132	893.33	n.m	n.m	5.37	4.943	-28.63
n.m - not measured
n.d - not detected

## Sheet: Maziarnia-profiles
			pore water	pore water	pore water	pore water	sediment	sediment	sediment					pore water	pore water	pore water	pore water	sediment	sediment	sediment
			CH4	CO2	delta C-CH4	delta C-CO2	reaction	TOC	delta C-TOC					CH4	CO2	delta C-CH4	delta C-CO2	reaction	TOC	delta C-TOC
Station	Date	Layer	(µmol/dm3)	(µmol/dm3)	(‰)	(‰)	pH	(%)	(‰)		Station	Date	Layer	(µmol/dm3)	(µmol/dm3)	(‰)	(‰)	pH	(%)	(‰)
M1	2011-05-27	0-1cm	2	444	n.d.	-8.66	7.61	0.19	-28.03		M2	27.05.2011	0-1cm	72.67	686.67	-60.67	-7.32	5.6	4.167	-29.76
M1		1-3cm	n.m	n.m	n.m	n.m	n.m	n.m	n.m		M2		1-3cm	58	840	-61.23	-7.11	4.89	5.736	-28.44
M1		3-5cm	n.m	n.m	n.m	n.m	n.m	n.m	n.m		M2		3-5cm	144	1100	-62.9	-1.92	4.45	3.812	-28.04
M1		5-10cm	n.m	n.m	n.m	n.m	n.m	n.m	n.m		M2		5-10cm	106	980	-63.32	-1.32	5.41	1.09	-27.71
M1	11.07.2011	0-1cm	n.d	122	n.d.	-14.33	7.8	0.16	-27.56		M2	11.07.2011	0-1cm	136	813.33	-57.44	-9.87	5.43	4.585	-28.49
M1		1-3cm	n.m	n.m	n.m	n.m	n.m	n.m	n.m		M2		1-3cm	150.67	926.67	-57.47	-6.66	5.27	5.054	-28.6
M1		3-5cm	n.m	n.m	n.m	n.m	n.m	n.m	n.m		M2		3-5cm	98	980	-57.72	-5.78	4.83	3.439	-28.08
M1		5-10cm	n.m	n.m	n.m	n.m	n.m	n.m	n.m		M2		5-10cm	30	1002	-57.32	-3.05	4.34	4.092	-28.39
M1		10-15cm	n.m	n.m	n.m	n.m	n.m	n.m	n.m		M2		10-15cm	74	1040	-58.9	-5.66	4.78	0.891	-28.23
M1	21.09.2011	0-1cm	4	382	n.d.	n.d.	7.36	0.111	n.d		M2	21.09.2011	0-1cm	132	893.33	n.m	n.m	5.37	4.943	-28.63
M1		1-3cm	n.m	n.m	n.m	n.m	n.m	n.m	n.m		M2		1-3cm	226.67	1213.33	n.m	n.m	5.23	4.771	-28.89
M1		3-5cm	n.m	n.m	n.m	n.m	n.m	n.m	n.m		M2		3-5cm	200	1660	n.m	n.m	4.99	5.011	-29.47
M1		5-10cm	n.m	n.m	n.m	n.m	n.m	n.m	n.m		M2		5-10cm	193.33	2293.33	n.m	n.m	4.76	2.5	-28.71
M1		10-15cm	n.m	n.m	n.m	n.m	n.m	n.m	n.m		M2		10-15cm	128	2160	n.m	n.m	5.06	1.696	-27.93
n.m - not measured
n.d - not detected
